# Supplementary material for: Manipulating mtDNA in vivo reprograms metabolism via novel response mechanisms
Source: PLoS Genet. 2019 Oct 4;15(10):e1008410. doi: 10.1371/journal.pgen.1008410 (PMC6795474; doi:10.1371/journal.pgen.1008410)
Supplement: S1 Dataset — (XLSX) [file pgen.1008410.s004.xlsx]

## Sheet: Fig.1
A	Larval weight
		endo/trans-	endo-	func
	2. day	0.1	0.05	0.015
		0.1025	0.0425	0.0166667
		0.095	0.055	0.015
	Mean	0.0991667	0.0491667	0.0155556
	Std. Deviation	0.00381881	0.00629153	0.00096225
	3. day	0.024	0.13	0.533333
		0.028	0.1125	0.44
			0.0925	0.513333
	Mean	0.026	0.111667	0.495556
	Std. Deviation	0.00282843	0.0187639	0.0491408
	4. day		0.28	1.44
			0.246667	1.45
			0.21	1.305
	Mean		0.245556	1.39833
	Std. Deviation		0.0350132	0.0809835
	5. day		0.313333	1.725
			0.273333	1.90476
			0.333333	1.61
	Mean		0.306667	1.74659
	Std. Deviation		0.0305505	0.148562
C	mtDNA copy number
		endo/trans-	endo-	func
	2. day	1	0.922386	1.08458
		1.03945	1.22234	0.951188
		1.00145	0.80755	1.19711
	Mean	1.01364	0.984092	1.07763
	Std. Deviation	0.0223694	0.21417	0.123111
	3. day	0.959006	1.57138	1.4776
		1.34705	1.23845	1.31746
		0.984426	1.57645	1.29953
	Mean	1.09683	1.46209	1.36486
	Std. Deviation	0.21707	0.193699	0.0980419
D	reduced Lk/high Lk ratio
		endo/trans-	endo-	func
		1	2.47336	1.48964
		1.33356	1.69802	2.15947
		0.619913	1.91479	2.19961
	Mean	0.9845	2.029	1.95
	Std. Deviation	0.3571	0.4	0.3988
	p-values:	endo/trans- vs. endo-		0.028
		endo/trans- vs. func		0.0354
E	Expression of mitochondrial genes
		endo/trans-	endo-
	ND5	1	0.629828
		1.45054	0.642636
		1.43479	0.753722
	Mean	1.295	0.6754
	Std. Deviation	0.2557	0.06813
	p-values:	endo/trans- vs. endo-		0.0154
	cox2	1	0.552215
		1.40242	0.563308
		1.53583	0.740498
	Mean	1.313	0.6187
	Std. Deviation	0.2789	0.1056
	p-values:	endo/trans- vs. endo-		0.0157
	cytB	1	0.668442
		2.10162	0.828586
		1.84454	0.996317
	Mean	1.649	0.8311
	Std. Deviation	0.5763	0.164
	p-values:	endo/trans- vs. endo-		0.0774
G	Respiration of isolated mitochondria
	CI+CIII+CIV	endo/trans-	endo-
		20611.4	9157.23
		17825.1	11961
		21360	12839
			10852.8
			10587.8
			8440.98
			10394.9
	Mean	19932	10605
	Std. Deviation	1863	1512
	p-values:	endo/trans- vs. endo-		3.03651e-05
	CIII+CIV	15280	5584.91
		11539	5776.41
		12807.9	7353.2
			6807.42
			6584.95
			3933.01
			5707.51
	Mean	13209	5964
	Std. Deviation	1902	1110
	p-values:	endo/trans- vs. endo-		5.42194e-05
	CIV	36874.3	22628.1
		40770.2	27571.3
		33216	33795.8
			29465
			25922.9
			27622.8
			28367.1
	Mean	36953	27910
	Std. Deviation	3778	3399
	p-values:	endo/trans- vs. endo-		0.00564894

## Sheet: Fig.2
A	Lifespans of tubGS>mtEcoBI endo- and func strains (population survival)
		Days:	0										10										20										30										40
	endo-	induced	100	100	100	100	100	100	100	100	100	100	94.2	86.5	50	25	17.3	5.8	1.9	0
		uninduced	100	100	100	100	100	98.3051	98.3051	98.3051	98.3051	98.3051	98.3051	98.3051	98.3051	98.3051	98.3051	98.3051	98.3051	98.3051	98.3051	98.3051	98.3051	98.3051	98.3051	98.3051	98.3051	98.3051	98.3051	98.3051	98.3051	98.3051	98.3051	98.3051	98.3051	98.3051	98.3051	98.3051	98.3051	98.3051	98.3051	91.5254	91.5254	91.5254	84.7458	84.7458	72.8814	72.8814	52.5424
	func	induced	100	100	100	100	100	100	100	100	100	100	80.7	63.2	15.8	3.5	0
		uninduced	100	100	100	100	100	100	100	100	100	100	100	100	100	100	100	100	100	100	100	100	100	100	100	100	100	100	100	100	100	100	100	100	100	100	100	100	100	100	100	100	100	98.2456	98.2456	92.9825	92.9825	92.9825	92.9825
D	Expression of mitochondrial transcripts
	cox2	endo/trans-	endo-	func
	Mean	1	0.945428	0.90922
	Std. Deviation	0.01336	0.039938	0.049311
	n	3	3	3
	cytB	endo/trans-	endo-	func
		1	0.907797	0.750429
		1.02448	0.934236	1.05615
		1.08122	0.871528	0.825691
	Mean	1.035	0.9045	0.8774
	Std. Deviation	0.04166	0.03148	0.1593
	ND5	endo/trans-	endo-	func
		1	0.899425	0.960425
		0.967806	0.906015	0.879438
		0.984657	0.985903	0.844574
	Mean	0.9842	0.9304	0.8948
	Std. Deviation	0.0161	0.04814	0.05944
E	Respiration measurements
	CI+CIII+CIV
		endo/trans-	endo-	func
		6138.23	9124.6	8467.29
		6521.28	8838.68	9003.94
		5741.24	8862.19	8838.68
		5938.21		8862.19
		6511.42
	Mean	6170	8942	8793
	Std. Deviation	345.9	158.7	229.1
	p-values:	endo/trans- vs. endo-		1.4072e-05
		endo/trans- vs. func		0.000145511
	CIII+CIV
		endo/trans-	endo-	func
		2382.14	3012.62	2722.67
		1733.82	3436.62	2438.01
		3193.6	2472.93	2478.14
		1804.52		2600
		3385.77		2917.44
		2923.29
	Mean	2571	2974	2631
	Std. Deviation	707.1	483	195
	CIV
		endo/trans-	endo-	func
		18325	14030.1	13423.4
		13878.7	19550.2	17940.1
		13760.5	18134.7	20516.3
		19077.2		17860.5
		17921.9
	Mean	16593	17238	17435
	Std. Deviation	2566	2867	2945
	Complex II
		endo/trans-	endo-	func
		128.283	151.282	177.08
		101.417	196.949	183.567
		127.496	172.065	186.893
		112.287
	Mean	117.4	173.4	182.5
	Std. Deviation	12.94	22.86	4.991
	p-values:	endo/trans- vs. endo-		0.0087
		endo/trans- vs. func		0.0007
F	ROS modifications
	CEL	endo/trans-	endo-	func
		203.33	291.49	364.43
		268.6	328.82	240.81
		349.96	183.2	318.13
		321.4	287.45	285.23
	Mean	285.822	272.74	302.15
	Std. Deviation	64.5007	62.5309	52.2272
	CMC	endo/trans-	endo-	func
		415.26	526.38	463.52
		473.98	456.57	298.15
		565.6	364.08	451.27
		463.65	464.75	591.49
	Mean	479.623	452.945	451.108
	Std. Deviation	62.7737	66.9382	120.08
	CML	endo/trans-	endo-	func
		1317.46	1461.37	1386.42
		1295.18	1638.03	1363.54
		1827.46	1040.52	1566.65
		1634.12	1768.82	1876.88
	Mean	1518.56	1477.18	1548.37
	Std. Deviation	257.626	317.201	237.096
	MDAL	endo/trans-	endo-	func
		286.86	249.82	263.84
		225	248.11	161.08
		230.42	175.79	150.91
			111.89	285.16
	Mean	247.427	196.403	215.248
	Std. Deviation	34.2576	66.0665	69.0952
[truncated: 30 more columns]

## Sheet: Fig.3
A	AcCoA and AcCoA/CoA ratio
	AcCoA
		endo/trans-	endo-	func
		1	0.92	1.1
		0.97	0.9	1.1
		0.85	1.2	0.86
		0.78	0.74	1.1
		0.82	0.86	1.2
	Mean	0.884	0.924	1.072
	Std. Deviation	0.09607	0.1694	0.1262
	p-values:	endo/trans- vs. func		0.0292
	AcCoA/CoA ratio
		endo/trans-	endo-	func
		1	0.984171	1.11168
		1.29344	0.881487	2.68107
		0.696236	0.78966	1.29382
		0.802077	0.537701	1.24333
		1.10229	1.03112	1.91833
	Mean	0.9788	0.8448	1.65
	Std. Deviation	0.2376	0.1955	0.6552
	p-values:	endo/trans- vs. func		0.0635
		endo- vs. func		0.0301
B	Triglycerides
		endo/trans-	endo-	func
	0. day	1	0.984848	1.25758
		0.909091	1.07576	1.08333
		1.00758	0.924242	1.22727
	Mean	0.972222	0.994949	1.18939
	Std. Deviation	0.0548044	0.0762614	0.0930928
	2. day	1	1.10607	0.996143
		0.890068	0.990357	0.917068
		0.969142	0.980714	0.88621
	Mean	0.95307	1.02572	0.93314
	Std. Deviation	0.0567009	0.0697603	0.0567015
	4. day	1	0.743827	0.62963
		1.11728	0.796296	0.626543
		1.09259	0.824074	0.592593
	Mean	1.06996	0.788066	0.616255
	Std. Deviation	0.0618313	0.0407517	0.0205502
	6. day	1	0.622166	0.450882
		0.881612	0.836272	0.534005
		0.879093	0.662469	0.425693
	Mean	0.920235	0.706969	0.470193
	Std. Deviation	0.06909	0.113778	0.0566795
	8. day	1	0.95207	0.298475
		1.29194	0.79085	0.376906
		1.13943	0.786492	0.525054
	Mean	1.14379	0.843137	0.400145
	Std. Deviation	0.146018	0.0943636	0.115063
	10. day	1	0.469613	0.101289
		1.14733	0.480663	0.101289
		0.963168	0.410681	0.197053
	Mean	1.03683	0.453652	0.13321
	Std. Deviation	0.0974494	0.0376222	0.0552894
	p-values:	endo/trans- vs. endo-		0.000639948
		endo/trans- vs. func		0.000115981
C	Carbohydrates
	Glycogen
		endo/trans-	endo-	func
		1	0.801381	0.96868
		1.35861	0.864386	0.833852
		0.793723	0.966535	0.517481
	Mean	1.051	0.8774	0.7733
	Std. Deviation	0.2858	0.08335	0.2316
	p-values:	endo/trans- vs. func		0.26154
	Free glucose
		endo/trans-	endo-	func
		1	1.13993	1.20034
		1.15272	0.958912	1.25773
		1.0007	1.02226	1.29363
	Mean	1.051	1.04	1.251
	Std. Deviation	0.08797	0.09186	0.04706
	p-values:	endo/trans- vs. func		0.0258
	Trehalose
		endo/trans-	endo-	func
		1	1.04351	1.49397
		1.34023	0.956657	0.961038
		1.16467	1.23535	1.26013
	Mean	1.168	1.079	1.238
	Std. Deviation	0.1701	0.1426	0.2671
	p-values:	endo/trans- vs. func		0.721
D	Pyruvate and lactate
	Pyruvate
		endo/trans-	endo-	func
		345.164	358.175	262.813
		400.765	344.775	237.754
		401.486	334.962	163.953
	Mean	382.5	346	221.5
	Std. Deviation	32.31	11.65	51.39
	p-values:	endo/trans- vs. func		0.0101
	Lactate
		endo/trans-	endo-	func
		76.3581	57.2954	37.8735
		63.6401	45.5508	37.8735
		83.6256	66.1039	45.1974
	Mean	74.54	56.32	40.31
	Std. Deviation	10.12	10.31	4.228
	p-values:	endo/trans- vs. func		0.0057
E	RER
		endo/trans-	endo-	func
		0.924	0.721	0.682
		0.932	0.74	0.671
		0.916	0.719	0.67
		0.92	0.712	0.678
		0.913	0.718	0.669
		0.922	0.72	0.66
		0.929	0.731	0.673
		0.908	0.722	0.667
		0.918	0.708	0.67
	Mean	0.9202	0.7212	0.6711
	Std. Deviation	0.007563	0.009523	0.006294
	p-values:	endo/trans- vs. endo-		7.05083e-19
		endo/trans- vs. func		6.72889e-22
F	Pyruvate dehydrogenase activity
		endo/trans-	endo-	func
		6.63011	6.3278	4.73781
		6.67996	6.22407	4.64581
		6.82951	7.57261	5.38178
	Mean	6.713	6.708	4.922
	Std. Deviation	0.1038	0.7504	0.401
	p-values:	endo/trans- vs. func		0.0121
G	Hemolymph glycemia
		endo/trans-	endo-	func
		1	1.14048	2.54898
		1.05176	1.20518	1.78004
		0.927911	1.03142	2.09427
	Mean	0.9932	1.126	2.141
	Std. Deviation	0.0622	0.08782	0.3866
	p-values:	endo/trans- vs. func		0.0071
H	pAkt/Akt
		endo/trans-	endo-	func
		1	0.960009	0.614963
		1.22787	1.12157	0.5973
		0.89139	1.05814	0.615874
		0.949962	1.35731	0.65355
	Mean	1.017	1.124	0.6204
	Std. Deviation	0.1472	0.169	0.02368
	p-values:	endo/trans- vs. func		0.0018
I	Lifespans of tubGS>mtEcoBI func on metformin (population survival)
	Metformin	1. day	2. day	3. day	4. day	5. day	6. day	7. day	8. day	9. day	10. day	11. day	12. day	13. day	14. day	15. day	16. day	17. day	18. day	19. day	20. day	21. day	22. day
	0 mM	100	100	100	100	100	100	100	100	100	80.7	63.2	15.8	3.5	0
	5 mM	100	100	100	100	100	100	100	100	100	98.3	81.4	69.5	33.9	23.7	16.9	13.6	10.2	0
	20 mM	100	100	100	98.4	98.4	98.4	98.4	98.4	98.4	88.5	77	72.1	65.6	57.4	44.3	27.9	26.2	16.4	13.1	1.6	1.6	0
J	ATP
		endo/trans-	endo-	func
		187.69	129.767	92.4584
		195.722	150.146	105.474
		150.247	198.834	103.462
		233.815	122.499	76.7125
		199.616		107.751
	Mean	193.4	150.3	97.17
	Std. Deviation	29.88	34.4	12.86
	p-values:	endo/trans- vs. endo-		0.0838
	p-values:	endo/trans- vs. func		0.0002
K	Serine levels
		endo/trans-	endo-	func
		1	1.22361	1.68423
		1.08117	1.57429	1.57957
		1.16667	1.5766	1.55231
		1.18906	1.5022	1.61102
		1.14576	1.51523	1.50595
	Mean	1.117	1.478	1.587
	Std. Deviation	0.07658	0.1464	0.06681
	p-values:	endo/trans- vs. endo-		0.0012
	p-values:	endo/trans- vs. func		6.59599e-06

## Sheet: Fig.4
A	Phe, Tyr, Thr and L-DOPA levels
	Phe
		endo/trans-	endo-	func
		1	0.84	0.754734
		0.961571	0.827058	0.793315
		1.02408	0.818197	0.813112
		1.11556	0.838831	0.81049
		0.948501	0.980652	0.735707
	Mean	1.01	0.8609	0.7815
	Std. Deviation	0.06627	0.06752	0.03461
	p-values:	endo/trans- vs. endo-		0.0078
	p-values:	endo/trans- vs. func		0.0001
	Tyr
		endo/trans-	endo-	func
		1	0.65	0.465131
		0.948229	0.602157	0.46144
		0.980694	0.641044	0.495863
		1.05239	0.679127	0.538804
		0.981666	0.775891	0.464048
	Mean	0.9926	0.6696	0.4851
	Std. Deviation	0.03827	0.06545	0.03317
	p-values:	endo/trans- vs. endo-		1.22003e-05
	p-values:	endo/trans- vs. func		1.66486e-08
	Thr
		endo/trans-	endo-	func
		1	0.59	0.693987
		1.12608	0.588738	0.677998
		1.07781	0.744629	0.715015
		1.04352	0.823066	0.60481
		1.00373	0.91714	0.553325
	Mean	1.05	0.7327	0.649
	Std. Deviation	0.05302	0.1444	0.06769
	p-values:	endo/trans- vs. endo-		0.0017
	p-values:	endo/trans- vs. func		6.17791e-06
	L-DOPA
		endo/trans-	endo-	func
		1	0.97	0.517698
		0.942038	0.778612	0.626192
		1.22955	0.72222	0.642298
		1.1671	0.803356	0.613267
		1.01201	0.915262	0.502951
	Mean	1.07	0.8379	0.5805
	Std. Deviation	0.122	0.1019	0.06507
	p-values:	endo/trans- vs. endo-		0.0114
	p-values:	endo/trans- vs. func		4.69702e-05
B	Feeding intensity
	Regular food
		endo/trans-	endo-	func
		1	0.781491	0.62982
		1.07712	0.748072	0.658098
		1.06684	0.96144	0.66581
		1.16709	1.01285	0.552699
			0.866324	0.580977
	Mean	1.078	0.874	0.6175
	Std. Deviation	0.06867	0.1134	0.04916
	p-values:	endo/trans- vs. endo-		0.0164
	p-values:	endo/trans- vs. func		7.2646e-06
	Regular food + L-DOPA
		endo/trans-	endo-	func
		1	0.85	0.922727
		0.795455	0.863636	0.668182
		0.836364	0.759091	0.768182
		1.00909	0.840909	0.7
		0.718182	0.809091	0.9
	Mean	0.8718	0.8245	0.7918
	Std. Deviation	0.1284	0.04173	0.1152
	p-values:	endo/trans- vs. endo-		0.4563
	p-values:	endo/trans- vs. func		0.3302
C	Lifespans of tubGS>mtecoBI func and endo- strains on L-DOPA and octopamine ((population survival))
	func
		Days	1				5					10					15					20
		Octopamine	100	100	100	100	100	100	98.2	98.2	98.2	87.3	65.5	30.9	20	16.4	1.8	0
		L-DOPA	100	100	100	100	100	100	100	100	100	100	100	98.3	98.3	72.9	49.2	32.2	10.2	6.8	1.7	0
	endo
		Days	1				5					10					15					20					25
		Octopamine	100	100	100	100	100	100	100	100	100	100	93.7	82.5	73	65.1	42.9	30.2	14.3	3.2	0
		L-DOPA	100	100	100	100	100	100	98.2	98.2	98.2	98.2	98.2	98.2	98.2	98.2	96.4	92.7	61.8	56.4	45.5	45.5	18.2	18.2	18.2	0

## Sheet: Fig.5
A	Quantification of acetylation signal in total and mitochondrial protein preparations
	AcK/Ponceau S, day 6
		endo/trans-	endo-	func
		1	0.556134	0.550312
		1.02116	0.542133	0.526738
		0.784357	0.440601	0.512355
		0.783958	0.416602	0.554761
	Mean	0.89737	0.488867	0.536042
	Std. Deviation	0.131012	0.0705076	0.0200139
	p-values:	endo/trans- vs. endo-		0.0015
	p-values:	endo/trans- vs. func		0.0107
	AcK/Ponceau S, day 10
		endo/trans-	endo-	func
		1	0.576712	0.500627
		1.0214	0.5314	0.539655
		0.892394	0.459206	0.544157
		1.06045	0.498033	0.469479
	Mean	0.9936	0.5163	0.5135
	Std. Deviation	0.07194	0.0499	0.03525
	p-values:	endo/trans- vs. endo-		3.53347e-05
	p-values:	endo/trans- vs. func		2.04483e-05
	mito AcK/Ponceau S, day 10
		endo/trans-	endo-	func
		1	0.780233	0.618782
		0.756057	0.916725	1.00539
		0.5943	0.505149	0.601875
		0.718087	0.588984	0.610834
	Mean	0.767111	0.697773	0.70922
	Std. Deviation	0.169928	0.185902	0.197566
	p-values:	endo/trans- vs. endo-		0.6018
	p-values:	endo/trans- vs. func		0.6724
B	Quantification of acetylation signal in total and mitochondrial protein preparations
	acH3/H3
		endo/trans-	endo-	func
		1	0.787788	0.718626
		0.937356	0.595882	0.582305
		0.666465	0.729046	0.704019
		0.906228	0.53609	0.521847
	Mean	0.8775	0.6622	0.6317
	Std. Deviation	0.146	0.1163	0.09538
	p-values:	endo/trans- vs. endo-		0.0605
	p-values:	endo/trans- vs. func		0.0358
C	Quantification of acetylation signal in total and mitochondrial protein preparations
	PARylation/Ponceau S, day 6
		endo/trans-	endo-	func
		1	0.616398	0.404201
		0.849494	0.718249	0.514788
		0.866697	0.815909	0.414495
		0.752494	0.508973	0.45174
	Mean	0.8672	0.6649	0.4463
	Std. Deviation	0.1018	0.1321	0.05001
	p-values:	endo/trans- vs. endo-		0.0514
	p-values:	endo/trans- vs. func		0.0012
	PARylation/Ponceau S, day 10
		endo/trans-	endo-	func
		1	0.650922	0.622444
		1.05937	0.462816	0.670653
		0.764523	0.457643	0.544294
		1.2293	0.46892	0.410363
	Mean	1.013	0.5101	0.5619
	Std. Deviation	0.1922	0.09401	0.1137
	p-values:	endo/trans- vs. endo-		0.0033
	p-values:	endo/trans- vs. func		0.0105
D	Lifespans of tubGS>mtEcoBI endo- and func on citrate-supplemented food (population survival)
		Days	1									10										20										30
	func	0 mM	100	100	100	100	100	100	100	100	100	80.7	63.2	15.8	3.5	0
		20 mM	100	100	98.4	98.4	98.4	98.4	98.4	98.4	98.4	98.4	98.4	88.9	63.5	46	34.9	28.6	22.2	11.1	6.3	3.2	3.2	3.2	1.6	1.6	1.6	1.6	0
	endo-	0 mM	100	100	100	100	100	100	100	100	100	94.2	86.5	50	25	17.3	5.8	1.9	0
		20 mM	100	100	100	100	100	100	100	98.6	98.6	98.6	98.6	98.6	97.2	84.7	69.4	61.1	43.1	30.6	22.2	19.4	13.9	6.9	4.2	0
E	RER on citrate-supplemented food
		endo/trans-	endo-	func
		0.99	0.74	0.68
		0.92	0.63	0.71
		0.82	0.78	0.56
		0.87	0.91	0.65
		0.94	0.92	0.7
		0.79	0.89	0.69
		0.95	0.74	0.73
		0.9	0.73	0.71
		0.91	0.9	0.68
		0.9	0.91	0.69
			0.75	0.71
			0.82	0.72
	Mean	0.899	0.81	0.6858
	Std. Deviation	0.05971	0.09525	0.04502
	p-values:	endo/trans- vs. endo-		0.0187
	p-values:	endo/trans- vs. func		6.8532e-09
	p-values:	endo- vs. func		0.0009
F	Quantification of acetylation signal in total protein preparations on citrate-supplemented food
	Day 6
		endo/trans-	endo-	func
		1	1.03383	0.98309
		0.74785	0.861546	1.20246
		0.786133	0.733347	0.964801
		0.833971	0.831048	1.09726
	Mean	0.842	0.8649	1.062
	Std. Deviation	0.1111	0.1252	0.1105
	p-values:	endo/trans- vs. endo-		0.793
	p-values:	endo/trans- vs. func		0.0309
	Day 10
		endo/trans-	endo-	func
		1	0.835678	0.855818
		1.00881	0.826961	0.816704
		0.92957	0.761529	0.750645
		1.16142	1.04774	0.752356
	Mean	1.025	0.868	0.7939
	Std. Deviation	0.09765	0.1243	0.05148
	p-values:	endo/trans- vs. endo-		0.0943
	p-values:	endo/trans- vs. func		0.0058
G	Triglyceride levels on citrate-supplemented food
	Day 6
		endo/trans-	endo-	func
		1	0.887865	0.737326
		0.890707	0.972241	1.01188
		0.915184	0.962768	0.82666
		0.909006	0.922647	0.710791
		0.898803	0.62719	1.28421
	Mean	0.9227	0.8745	0.9142
	Std. Deviation	0.0442	0.1423	0.2381
	p-values:	endo/trans- vs. endo-		0.4901
	p-values:	endo/trans- vs. func		0.9405
	Day 10
		endo/trans-	endo-	func
		1	0.637865	0.6315
		1.00443	0.542576	0.227294
		0.840966	0.994966	0.515443
		0.687174	0.850871	0.590848
		0.851611	0.784713
	Mean	0.8768	0.7622	0.4913
	Std. Deviation	0.1317	0.1777	0.1824
	p-values:	endo/trans- vs. endo-		0.2798
	p-values:	endo/trans- vs. func		0.0147

## Sheet: S1 Fig.
A	qPCR results of tubGS>mtMTase
		no driver	uninduced	induced
	HsdM	1.55833	1	156.498
		1.98619	0.920188	149.603
		10.0561	0.776469	164.849
		15.9446	0.773783	167.15
		0.181747	0.849685	170.662
	Mean	5.945	0.864	161.8
	Std. Deviation	6.801	0.09703	8.563
	p-values:	uninduced- vs. induced		1.13597e-10
	HsdS	0.493116	1	48.0012
		0.07966	1.18099	41.2122
		0.009388	0.986233	46.0459
		0.106211	0.933033	45.2548
		0.159873	1.33793	47.5048
	Mean	0.1696	1.088	45.6
	Std. Deviation	0.1888	0.1682	2.691
	p-values:	uninduced- vs. induced		3.1773e-10
	qPCR results of tubGS>mtEcoBI isoforms
		no driver	uninduced	induced
	HsdR	0.102593	1	230.72
		0.385553	0.849685	148.57
		6.21175	0.982821	162.017
		4.48466	0.855595	146.018
		1.87254	1.18509	140.556
	Mean	2.611	0.9746	165.6
	Std. Deviation	2.658	0.1367	37.26
	p-values:	uninduced- vs. induced		9.30725e-06
		no driver	uninduced	induced
	HsdR D298E	0.271684	1	198.776
		0.278355	1.07549	205.074
		0.327598	1.1019	225.972
		2.38667	1	202.953
		0.186856	1.19334	221.321
	Mean	0.6902	1.074	210.8
	Std. Deviation	0.9497	0.08058	12.04
	p-values:	uninduced- vs. induced		2.07318e-10
	HsdR K477R	0.388234	1	216.017
		5.16941	1.14472	210.11
		3.98616	1.09809	243.875
		1.35191	0.99654	200.853
		2.07053	1.39474	208.659
	Mean	2.593	1.127	215.9
	Std. Deviation	1.953	0.1628	16.55
	p-values:	uninduced- vs. induced		2.14906e-09

## Sheet: S2 Fig.
D	Respiration measurements
	CI+CIII+CIV	endo/trans-	endo-
		20611.4	13682.8
		17825.1	13218.5
		21360	15241.1
	Mean	19932	14047
	Std. Deviation	1863	1059
	p-value:	endo/trans- vs. endo-		0.0089
	CIII+CIV	15280	6881.23
		11539	5831.21
		12807.9	8325.25
	Mean	13209	7013
	Std. Deviation	1902	1252
	p-value:	endo/trans- vs. endo-		0.0092
	CIV	36874.3	31408.4
		40770.2	25431.2
		33216	30964.9
	Mean	36953	29268
	Std. Deviation	3778	3330
	p-value:	endo/trans- vs. endo-		0.0574
E	Larval weight
	daGAL4>mtEcoBI+SOD2						daGAL4>mtEcoBI+mCat						daGAL4>mtEcoBI+GFP
		endo/trans-	endo-	func				endo/trans-	endo-	func				endo/trans-	endo-	func
	2. day	0.057	0.04	0.02			2. day	0.04	0.046	0.01			2. day	0.11	0.047	0.0148
		0.062	0.047	0.0283				0.04	0.036	0.0167				0.085	0.045	0.017
		0.048	0.047	0.02				0.036	0.036	0.0183				0.087	0.053	0.0152
	Mean	0.0556667	0.0446667	0.0227667			Mean	0.0386667	0.0393333	0.015			Mean	0.094	0.0483333	0.0156667
	Std. Deviation	0.0070946	0.00404145	0.00479201			Std. Deviation	0.0023094	0.0057735	0.00440341			Std. Deviation	0.0138924	0.00416333	0.00117189
	3. day	0.5	0.148	0.025			3. day	0.2375	0.094	0.036667			3. day	0.499	0.113	0.026
		0.48	0.1725	0.032				0.2175	0.106	0.03833				0.52	0.1125	0.024
		0.457	0.156	0.053				0.1825	0.106	0.03167				0.54	0.084	0.022
	Mean	0.479	0.158833	0.0366667			Mean	0.2125	0.102	0.0355557			Mean	0.519667	0.103167	0.024
	Std. Deviation	0.0215174	0.0124933	0.0145717			Std. Deviation	0.0278388	0.0069282	0.00346629			Std. Deviation	0.020502	0.0166007	0.002
	4. day	1.38	0.44				4. day	0.495	0.327				4. day	1.32	0.31
		1.525	0.536					0.46	0.277					1.43	0.22
		1.38	0.556					0.57	0.355					1.41	0.2
	Mean	1.42833	0.510667				Mean	0.508333	0.319667				Mean	1.38667	0.243333
	Std. Deviation	0.0837158	0.0620108				Std. Deviation	0.056199	0.0395137				Std. Deviation	0.0585946	0.0585947
	5. day	1.85	1				5. day	0.95	0.4				5. day	1.83	0.33
		1.94	0.888					0.95	0.393					1.92	0.29
		2.09	1.248					0.905	0.46					1.73	0.34
	Mean	1.96	1.04533				Mean	0.935	0.417667				Mean	1.82667	0.32
	Std. Deviation	0.121244	0.184232				Std. Deviation	0.0259808	0.0368284				Std. Deviation	0.0950438	0.0264575
	6. day		1.495				6. day	2.1	0.513
			1.31					2.03	0.543
			1.565					1.98	0.5
	Mean		1.45667				Mean	2.03667	0.518667
	Std. Deviation		0.131751				Std. Deviation	0.0602771	0.022053

## Sheet: S4 Fig.
A	Lifespans of tubGS>mtEcoBI endo/trans- and w1118 strains with and without induction with 200 uM MP (population survival)
		Days:	0										10										20										30										40
	endo/trans-	induced	100	100	98.2	98.2	98.2	98.2	98.2	98.2	98.2	98.2	98.2	98.2	98.2	98.2	98.2	98.2	98.2	98.2	98.2	98.2	98.2	98.2	98.2	98.2	98.2	98.2	98.2	98.2	98.2	98.2	98.2	98.2	98.2	98.2	98.2	98.2	98.2	98.2	98.2	98.2	98.2	98.2	94.7	94.7	87.7	87.7	82.5
		uninduced	100	100	100	100	100	100	100	100	100	100	100	100	100	100	100	100	100	100	100	100	100	100	100	100	100	100	100	100	100	100	100	100	100	100	100	100	100	100	100	100	100	100	100	100	94.6	94.6	89.3
	w1118	induced	100	100	100	100	100	100	100	100	100	100	100	100	100	100	100	98.3	98.3	98.3	98.3	98.3	98.3	98.3	98.3	98.3	98.3	98.3	98.3	98.3	98.3	98.3	98.3	98.3	98.3	98.3	98.3	98.3	98.3	98.3	96.6	96.6	96.6	96.6	96.6	96.6	93.1	93.1	86.2
		uninduced	100	100	100	100	100	100	98.1	98.1	98.1	98.1	96.3	96.3	96.3	96.3	96.3	96.3	96.3	96.3	96.3	96.3	96.3	96.3	96.3	96.3	96.3	96.3	96.3	96.3	96.3	96.3	96.3	96.3	96.3	96.3	96.3	96.3	96.3	96.3	96.3	96.3	96.3	96.3	92.6	92.6	88.9	88.9	85.2
B	Lifespans of strains expressing combination of M+S and versions of R subunits from tubGS driver induced with 200 uM MP (population survival)
		Days:	0										10										20										30										40
		M+S	100	100	100	100	100	100	100	100	100	100	100	100	100	100	100	100	100	100	100	100	100	100	100	100	100	100	100	100	100	98.3	98.3	98.3	98.3	98.3	98.3	98.3	98.3	98.3	98.3	96.6	96.6	96.6	94.8	94.8	89.7	89.7	79.3
		R	100	100	100	100	100	100	100	100	100	100	100	100	100	98.1	98.1	98.1	98.1	98.1	98.1	98.1	98.1	98.1	98.1	98.1	98.1	98.1	98.1	98.1	98.1	98.1	98.1	98.1	94.4	94.4	94.4	94.4	94.4	92.6	92.6	92.6	92.6	92.6	92.6	92.6	85.2	85.2	77.8
		R (D298E)	100	100	100	100	100	100	100	100	100	100	100	100	100	100	100	100	100	100	100	100	100	100	100	100	100	100	100	100	100	100	100	100	100	100	100	96.4	96.4	96.4	96.4	96.4	96.4	96.4	96.4	96.4	92.9	92.9	92.9
		R (K477R)	100	100	100	100	100	100	100	100	100	100	100	100	100	100	100	100	100	98.3	98.3	98.3	98.3	98.3	98.3	98.3	98.3	98.3	98.3	98.3	98.3	98.3	98.3	98.3	96.6	96.6	96.6	96.6	96.6	96.6	96.6	94.9	94.9	94.9	91.5	91.5	86.4	86.4	83.1
C	Developmental time comparison between w1118 and tubGS>mtEcoBI endo/trans- (in days)
		w1118	endo/trans-
		11.19	11.11
		10.58	10.94
		10.41	10.87
		11.11	10.86
		10.6	10.58
	Mean	10.78	10.87
	Std. Deviation	0.3487	0.1915
	p-value:	0.6116
D	Climbing activity (distance travelled by individual flies in cm)
	Day 6					Day 7
		endo/trans-	endo-	func			endo/trans-	endo-	func
		2	8	8			3	2	2
		3	8	9			3	3	2
		4	8	9			4	4	2
		5	9	9			5	4	3
		5	9	9			6	4	3
		6	10	9			7	5	4
		6	10	10			7	5	4
		6	10	10			7	6	5
		6	11	10			7	6	5
		6	11	11			9	6	5
		8	11	11			9	6	5
		8	13	11			10	6	5
		8	13	12			10	6	5
		9	14	12			10	6	7
		9	14	12			12	6	8
		9	14	13			12	7	8
		9	18	13			12	7	12
		9	20	14			13	7	14
		10		14			13	7
		10		14			13	8
		10		14			14	8
		11		15			14	9
		11		15			15	9
		12		16			16	9
		13		16			17	9
		14		18			17	10
		15		18			18	11
				19			18	11
				22			20	12
	Mean	8.2963	11.7222	12.8621				13
	Std. Deviation	3.2441	3.37474	3.50229				16
	p-value endo/trans- vs. endo-:			0.0017				21
	p-value endo/trans- vs. func:			5.36022e-06		Mean	11.069	7.78125	5.5
						Std. Deviation	4.77292	3.85825	3.29438
						p-value endo/trans- vs. endo-:			0.0048
						p-value endo/trans- vs. func:			7.93274e-05
[truncated: 33 more columns]

## Sheet: S7 Fig.
B	Lifespans of tubGS>mtEcoBI func and endo- strains with ROS scavengers in uninduced and induced (with 200 uM MP) conditions (population survival)
				Days:	0										10										20										30										40
	tubGS>mtEcoBI func		SOD2 induced		100	100	100	100	100	100	100	100	100	98.3	63.8	62.1	32.8	29.3	13.8	13.8	13.8	6.9	6.9	6.9	6.9	3.4	3.4	3.4	0
			SOD2 uninduced		100	100	100	100	100	97.9	97.9	97.9	97.9	97.9	95.7	95.7	95.7	95.7	93.6	93.6	93.6	93.6	93.6	93.6	93.6	91.5	91.5	91.5	91.5	91.5	91.5	91.5	91.5	91.5	91.5	91.5	91.5	91.5	91.5	91.5	91.5	91.5	91.5	91.5	91.5	91.5	91.5	91.5	91.5
			mCat induced		100	100	100	100	98.3	98.3	98.3	98.3	98.3	98.3	98.3	96.6	89.7	56.9	6.9	6.9	5.2	5.2	3.4	3.4	3.4	0
			mCat uninduced		100	100	100	100	100	100	100	100	100	100	100	100	100	100	100	100	100	100	100	100	100	100	100	100	100	100	100	100	100	100	100	100	100	100	100	100	100	100	100	100	100	100	100	100	100
	tubGS>mtEcoBI endo-		SOD2 induced		100	100	100	100	100	100	100	100	100	100	100	98.3	98.3	60	60	60	1.7	1.7	1.7	1.7	1.7	1.7	1.7	1.7	1.7	1.7	1.7	0
			SOD2 uninduced		100	100	100	100	97.9	97.9	97.9	97.9	97.9	95.7	95.7	95.7	95.7	93.6	93.6	93.6	93.6	93.6	93.6	93.6	91.5	91.5	91.5	91.5	91.5	91.5	91.5	91.5	91.5	91.5	91.5	91.5	91.5	91.5	91.5	91.5	91.5	91.5	91.5	91.5	91.5	91.5	91.5	91.5	91.5
			mCat induced		100	100	100	100	100	100	100	100	98.3	98.3	98.3	96.6	70.7	34.5	32.8	25.9	25.9	15.5	15.5	15.5	12.1	12.1	6.9	6.9	3.4	3.4	3.4	0
			mCat uninduced		100	98.3	98.3	98.3	98.3	96.6	96.6	96.6	96.6	96.6	96.6	96.6	96.6	96.6	96.6	96.6	96.6	96.6	96.6	96.6	96.6	96.6	96.6	96.6	96.6	96.6	96.6	94.8	94.8	94.8	94.8	94.8	94.8	94.8	94.8	94.8	93.1	93.1	93.1	93.1	93.1	93.1	93.1	91.4	91.4
[truncated: 48 more columns]

## Sheet: S8 Fig.
A	Expression of mitochondrial transcripts
	Lon	endo/trans-	endo-	func		Hsp10	endo/trans-	endo-	func
		1	0.882147	0.979903			1	0.809032	1.17509
		1.04937	0.803947	1.06312			0.919505	0.830669	0.988096
		1.0781	0.978615	0.773932			1.1066	0.864771	0.75151
	Mean	1.042	0.8882	0.939		Mean	1.009	0.8348	0.9716
	Std. Deviation	0.0395	0.08749	0.1489		Std. Deviation	0.09385	0.0281	0.2123
	ClpX	endo/trans-	endo-	func
		1	0.898746	0.965098
		0.955844	0.844755	0.928445
		1.0598	0.875458	0.842842
	Mean	1.005	0.873	0.9121
	Std. Deviation	0.05217	0.02708	0.06274
	Hsp70-5	endo/trans-	endo-	func
		1	0.866547	0.955431
		1.07763	0.861158	0.954549
		1.03384	0.900716	0.704316
	Mean	1.037	0.8761	0.8714
	Std. Deviation	0.03892	0.02145	0.1447
B	Relative amount of phosphorylated eIF2-alpha
		endo/trans-	endo-	func
		1	0.782498	0.773817
		0.763377	0.626879	0.764271
		0.778906	0.661105	0.808209
		0.759213	0.702905	0.800784
	Mean	0.8254	0.6933	0.7868
	Std. Deviation	0.1167	0.06707	0.02106
	p-value endo/trans- vs. endo-:			0.0975
	p-value endo/trans- vs. func:			0.5392

[truncated: 8 more sheets: S9 Fig., S10 Fig., S11 Fig., S12 Fig., S13 Fig., S14 Fig., S15 Fig., S16 Fig.]
